# Supplementary material for: Tau Exon 10 Inclusion by PrPC through Downregulating GSK3β Activity
Source: Int J Mol Sci. 2021 May 20;22(10):5370. doi: 10.3390/ijms22105370 (PMC8161268; doi:10.3390/ijms22105370)
Supplement: Supplementary file 1 [file ijms-22-05370-s001.zip]

Archive with 1 entries (1 files):
- ijms-1214594-supplementary.pdf
